# Supplementary material for: ESFT13: A Phase II Study Evaluating the Addition of Window and Maintenance Therapy to a Standard Chemotherapy Backbone for the Treatment of High-Risk Ewing Sarcoma
Source: Cancers (Basel). 2025 Sep 3;17(17):2894. doi: 10.3390/cancers17172894 (PMC12428418; doi:10.3390/cancers17172894)
Supplement: Supplementary file 1 [file cancers-17-02894-s001.zip]

Archive with 1 entries (1 files):
- cancers-3787981-supplementary.pdf
